# Supplementary material for: Chemogenomic screening identifies the Hsp70 co-chaperone DNAJA1 as a hub for anticancer drug resistance
Source: Sci Rep. 2020 Aug 14;10:13831. doi: 10.1038/s41598-020-70764-x (PMC7429498; doi:10.1038/s41598-020-70764-x)
Supplement: Supplementary file 2 — Supplementary Table T1 [file 41598_2020_70764_MOESM2_ESM.xlsx]

## Sheet: Summary
Drugs with increased potency upon loss of DNAJA1	Cellular Target	Function
Ixazomib citrate	Proteasome inhibitor	Proteasome inhibitor
Cabazitaxel	Microtubule Inhibitor	Cytoskeleton
Vinblastine sulfate	Disrupts microtubule formation	Cytoskeleton
Bosutinib	Abl and Src kinases inhibitor	Cytoskeleton
Docetaxel	Microtubule Inhibitor	Cytoskeleton
Estramustine phosphate sodium	Inhibits microtubules	Cytoskeleton
Ceritinib	Tyrosine Kinase Inhibitor	Cytoskeleton
Chlorambucil	DNA replication inhibitor	DNA synthesis and repair
Fluorouracil	DNA synthesis inhibitor	DNA synthesis and repair
Decitabine	DNA synthesis inhibitor	DNA synthesis and repair
Bendamustine hydrochloride	DNA synthesis inhibitor	DNA synthesis and repair
Mitomycin	DNA synthesis inhibitor	DNA synthesis and repair
Mercaptopurine	DNA synthesis inhibitor	DNA synthesis and repair
Fludarabine phosphate	DNA synthesis inhibitor	DNA synthesis and repair
Tretinoin	Inhibits telomerase	DNA synthesis and repair
Thiotepa	Interferes with DNA replication	DNA synthesis and repair
Pipobroman	DNA replication inhibitor	DNA synthesis and repair
Olaparib	PARP inhibitor	DNA synthesis and repair
Teniposide	DNA synthesis inhibitor	DNA synthesis and repair
Bleomycin	DNA synthesis inhibitor	DNA synthesis and repair
Triethylenemelamine	DNA synthesis inhibitor	DNA synthesis and repair
Vorinostat	Histone deacetylases	Epigenetic modifiers
Melphalan hydrochloride	Inhibition of RNA transcription	Protein synthesis
Lenvatinib	VEGFR inhibitor	Signal Transduction
Mitotane	Inhibiting adrenal cortical hormone production	Signal Transduction
Raloxifene	Estrogen Receptor Modulator	Signal Transduction
Gefitinib	RTK inhibitor	Signal Transduction
Erlotinib hydrochloride	Protein kinase inhibitor	Signal Transduction
Sunitinib	EGFR inhibitor	Signal Transduction
Pemetrexed	DNA synthesis inhibitor	Signal Transduction
Abiraterone	177-MAO inhibitor	Signal Transduction
Etoposide	DNA synthesis inhibitor	Signal Transduction
Dabrafenib mesylate	Protein Kinase Inhibitor	Signal Transduction
Amifostine	Free Radical Scavenging Activity	Signal Transduction
Tamoxifen citrate	Antineoplastic nonsteroidal selective estrogen receptor modulator	Signal Transduction
Ponatinib	RTK inhibitior	Signal Transduction
Temsirolimus	mTOR Inhibitor	Signal Transduction
Imiquimod	Interferon Inducer	Signal Transduction
Nilotinib	Bcr-Abl tyrosine kinase inhibitor	Signal Transduction
Cabozantinib	RTK inhibitor	Signal Transduction
Sirolimus	mTOR Inhibitor	Signal Transduction
Drugs with decreased potency upon loss of DNAJA1	Cellular Target	Function
Paclitaxel	Microtubule Inhibitor	Cytoskeleton
Ixabepilone	Microtubule Inhibitor	Cytoskeleton
Trifluridine	Nucleic Acid Synthesis Inhibitor	DNA synthesis and repair
Irinotecan	Topoisomerase Inhibitor	DNA synthesis and repair
Epirubicin	Topoisomerase Inhibitor	DNA synthesis and repair
Idarubicin	DNA Synthesis and Repair	DNA synthesis and repair
Panobinostat	Hyperacetylation of core histone proteins	Epigenetic modifiers
Romidepsin	Histone Deacetylase Inhibitor	Epigenetic modifiers
Bortezomib	Proteasome Inhibitor	Proteasome Inhibitor
Omacetaxine mepesuccinate	Protein Synthesis Inhibitor	Protein Synthesis Inhibitor
Crizotinib	ALK (anaplastic lymphoma kinase) and ROS1 inhibitor	Signal Transduction
Sorafenib	VEGFR-2/PDGFR-beta inhibitor	Signal Transduction
Afatinib	Epidermal growth factor receptor Inhibitor	Signal Transduction
Alectinib	Anaplastic lymphoma kinase (ALK) inhibitor	Signal Transduction
Osimertinib	Epidermal growth factor receptor (EGFR) inhibitor	Signal Transduction
Erismodegib	Hedgehog signaling pathway inhibitor	Signal Transduction
Regorafenib	VEGFR2-TIE2 tyrosine kinase inhibition	Signal Transduction
Vemurafenib	Braf kinase inhibitor	Signal Transduction

## Sheet: WT_plate1
		1	2	3	4	5	6	7	8	9	10	11	12
	A	26	150029	178131	83452	106690	12349	15134	117660	16486	24000	50820	91204	Lum
	B	23	42475	150445	26398	102912	6160	5001	9210	38211	119019	6641	121758	Lum
	C	19	97939	91996	137846	32798	109257	143	36407	16020	41542	110716	131271	Lum
	D	14	16257	101492	87041	117914	135131	80984	17095	90516	41338	626	120602	Lum
	E	11	12681	113558	15344	131855	119312	49382	6409	55	80311	2624	97091	Lum
	F	15	6343	35976	24278	40411	113740	4344	113109	12778	83311	2758	149001	Lum
	G	12	8304	153136	98942	62562	163958	92723	67095	49741	187323	27983	124183	Lum
	H	26	94359	45721	178444	140590	106512	8732	219	13296	22457	14876	103484	Lum
		1	2	3	4	5	6	7	8	9	10	11	12
	A	34	258843	205761	139351	207076	42460	67447	217369	109400	247336	33318	245171	Lum
	B	58	220038	307965	148549	218325	24874	45186	211699	6938	192325	202215	240957	Lum
	C	40	225426	227923	194924	50558	253428	9704	98307	61518	133606	176598	214205	Lum
	D	33	43303	175119	242958	220882	218455	190249	22268	242559	307	690	256249	Lum
	E	22	63384	316539	31376	307525	323155	40845	115236	270	201527	36930	275866	Lum
	F	19	10611	54606	44888	172670	257616	27544	213570	190383	139422	8653	230448	Lum
	G	72	66643	328837	235395	190150	369098	20854	258700	203253	256583	94912	235849	Lum
	H	39	261737	242024	44974	241312	253523	143678	23390	133389	90275	161690	250196	Lum
		1	2	3	4	5	6	7	8	9	10	11	12
	A	35	223888	158734	106286	242532	40512	65906	186421	88437	199279	33465	230104	Lum
	B	46	242332	249582	170671	241713	33345	45048	46109	6288	182283	32510	202929	Lum
	C	42	274228	282040	248634	41086	182347	7081	76039	46442	152259	187166	235108	Lum
	D	25	40940	265543	269905	252621	237736	241186	17924	285802	244	2544	299696	Lum
	E	17	65912	287389	32221	214015	265782	39123	67820	313	210927	73723	221550	Lum
	F	20	8330	49500	36375	224703	273605	17914	217275	213397	220233	3964	238971	Lum
	G	32	47705	233601	239290	225842	244371	19047	217999	209014	257420	91327	245916	Lum
	H	38	235038	225046	41901	298217	208588	61730	4900	79534	82550	126428	230842	Lum
	Plate1
		1	2	3	4	5	6	7	8	9	10	11	12
	A	No cells	Allopurinol	Dacarbazine	Azacitidine	Procarbazine hydrochloride	Gemcitabine hydrochloride	Chlorambucil	Megestrol acetate	Niraparib hydrochloride	Lenvatinib	Topotecan hydrochloride	DMSO
	B	No cells	Fluorouracil	Arsenic trioxide	Decitabine	Streptozocin	Vorinostat	Melphalan hydrochloride	Bendamustine hydrochloride	Bortezomib	Vismodegib	Dasatinib	DMSO
	C	No cells	Hydroxyurea	Temozolomide	Carmustine	Cladribine	Exemestane	Mitomycin	Carboplatin	Axitinib	Rucaparib phosphate	Imatinib	DMSO
	D	No cells	Thioguanine	Busulfan	Cyclophosphamide	Ifosfamide	Anastrozole	Mitotane	Oxaliplatin	Uridine triacetate	Crizotinib	Sorafenib	DMSO
	E	No cells	Mercaptopurine	Altretamine	Uracil mustard	Cisplatin	Letrozole	Clofarabine	Fludarabine phosphate	Mitoxantrone	Idelalisib	Raloxifene	DMSO
	F	No cells	Mechlorethamine hydrochloride	Floxuridine	Cytarabine hydrochloride	Tretinoin	Lenalidomide	Belinostat	Capecitabine	Gefitinib	Ibrutinib	Afatinib	DMSO
	G	No cells	Thiotepa	Methoxsalen	Thalidomide	Dexrazoxane	Nelarabine	Panobinostat	Celecoxib	Erlotinib hydrochloride	Ribociclib	Pralatrexate	DMSO
	H	No cells	Aminolevulinic acid hydrochloride	Lomustine	Trifluridine	Pentostatin	Pomalidomide	Pipobroman	Sunitinib	Olaparib	Methotrexate	Pemetrexed, Disodium salt, Heptahydrate	DMSO

## Sheet: DNAJA1KO_plate1
		1	2	3	4	5	6	7	8	9	10	11	12
	A	26	150029	178131	83452	106690	12349	15134	117660	16486	24000	50820	91204	Lum
	B	23	42475	150445	26398	102912	6160	5001	9210	38211	119019	6641	121758	Lum
	C	19	97939	91996	137846	32798	109257	143	36407	16020	41542	110716	131271	Lum
	D	14	16257	101492	87041	117914	135131	80984	17095	90516	41338	626	120602	Lum
	E	11	12681	113558	15344	131855	119312	49382	6409	55	80311	2624	97091	Lum
	F	15	6343	35976	24278	40411	113740	4344	113109	12778	83311	2758	149001	Lum
	G	12	8304	153136	98942	62562	163958	92723	67095	49741	187323	27983	124183	Lum
	H	26	94359	45721	178444	140590	106512	8732	219	13296	22457	14876	103484	Lum
		1	2	3	4	5	6	7	8	9	10	11	12
	A	19	62057	53835	5285	70587	9496	3991	19469	39298	12957	9568	144102	Lum
	B	9	32985	111338	37432	80627	5151	3483	12191	23854	132735	81962	122070	Lum
	C	25	55504	82308	42658	12612	50380	208	28362	22051	33764	100711	112063	Lum
	D	17	13662	57222	92430	86100	122677	3307	9998	121637	44	571	92763	Lum
	E	14	8725	127111	12405	89419	111759	58291	10151	97	62831	213	96789	Lum
	F	12	5644	17338	13710	15536	71101	48167	102036	125	6251	6617	107780	Lum
	G	10	3273	111181	95498	47809	226654	58870	4440	14892	141120	19307	106106	Lum
	H	15	87397	20699	132854	127032	99654	5229	172	4472	27451	7346	115318	Lum
		1	2	3	4	5	6	7	8	9	10	11	12
	A	17	69508	141555	52011	77398	9387	2030	65923	6682	9371	13363	114643	Lum
	B	9	28059	82510	6813	76545	3711	2404	2556	12363	105146	2520	153227	Lum
	C	11	76348	100311	75185	8439	134778	155	32501	13611	55579	75170	94461	Lum
	D	9	5126	62161	115869	127459	90379	78769	9819	77877	1841	701	79407	Lum
	E	4	7497	88578	5724	66068	89863	19463	4716	90	61099	5512	81794	Lum
	F	7	6526	42011	32932	31366	83830	1685	102631	7230	22545	2458	120738	Lum
	G	9	8718	70626	65989	36237	96954	29368	72077	42564	92631	11522	97228	Lum

## Sheet: WT_plate2
		1	2	3	4	5	6	7	8	9	10	11	12
	A	11	40	12	3	4	7	14	30	48	44	39	42	Lum
	B	41	159292	65	505	4098	514	2601	180744	172840	269337	265086	257621	Lum
	C	18	95	1531	2098	349	1911	177006	221733	177006	272187	292641	296793	Lum
	D	7	15	272	9	485	3036	6497	38297	149775	259981	303022	233143	Lum
	E	8	229	15	437	1960	247	173520	1312	190863	228678	233360	290557	Lum
	F	5	11068	4660	128502	730	211076	109527	49713	252363	273117	279529	294542	Lum
	G	13	15	82	600	1384	123	205587	204051	259471	294811	297676	259947	Lum
	H	7	8	8	12	22	22	57	101	109	98	99	85	Lum
		1	2	3	4	5	6	7	8	9	10	11	12
	A	7	31	12	4	4	5	8	29	30	42	51	62	Lum
	B	30	178846	52	615	4172	262	2447	193133	214613	246654	324328	290569	Lum
	C	13	150	1602	2521	641	2421	209253	103520	133604	302096	224093	304523	Lum
	D	7	21	214	15	654	4793	5845	34951	150272	224206	262548	282926	Lum
	E	6	178	20	485	1755	312	180872	1609	144053	305351	270139	241188	Lum
	F	15	27000	1343	133526	1393	211176	128084	28069	260438	253648	302917	263496	Lum
	G	5	17	96	718	2180	95	182776	213906	262701	313308	201339	211922	Lum
	H	12	10	9	14	19	19	70	76	86	106	67	78	Lum
		1	2	3	4	5	6	7	8	9	10	11	12
	A	4	27	5	3	3	4	12	26	36	42	37	40	Lum
	B	23	130390	46	448	3657	429	1781	149116	154679	231082	204038	194594	Lum
	C	9	113	2004	2581	329	1268	149421	191193	240939	256721	240562	213905	Lum
	D	9	77	248	5	559	3186	4914	35231	251717	317084	296184	206694	Lum
	E	6	49	14	413	1573	234	169249	1255	148613	236837	298546	185630	Lum
	F	8	2448	7518	128327	494	162977	90595	6409	140415	192497	197553	199055	Lum
	G	7	12	113	611	1395	93	142117	129829	143141	193487	245270	240110	Lum
	H	5	5	9	9	22	28	62	63	71	84	96	81	Lum
		1	2	3	4	5	6	7	8	9	10	11	12
	A	No cells	Enzalutamide	Romidepsin	Doxorubicin hydrochloride	Plicamycin	Vinorelbine tartrate	Cabazitaxel	Abiraterone	No cells	No cells	No cells	No cells
	B	No cells	Vandetanib	Omacetaxine mepesuccinate	Etoposide	Vinblastine sulfate	Irinotecan hydrochloride	Dabrafenib mesylate	Amifostine	DMSO	DMSO	DMSO	DMSO
	C	No cells	Erismodegib	Ixazomib citrate	Tamoxifen citrate	Vincristine sulfate	Docetaxel	Venetoclax	Pazopanib hydrochloride	DMSO	DMSO	DMSO	DMSO
	D	No cells	Vemurafenib	Ponatinib	Epirubicin hydrochloride	Teniposide	Temsirolimus	Imiquimod	Nilotinib	DMSO	DMSO	DMSO	DMSO
	E	No cells	Regorafenib	Cabozantinib	Estramustine phosphate sodium	Bleomycin sulfate	Fulvestrant	Palbociclib	Alectinib	DMSO	DMSO	DMSO	DMSO
	F	No cells	Osimertinib	Bosutinib	Lapatinib	Paclitaxel	Everolimus	Plerixafor	DMSO	DMSO	DMSO	DMSO	DMSO
	G	No cells	Idarubicin hydrochloride	Cobimetinib	Ceritinib	Sirolimus	Trametinib	Triethylenemelamine	DMSO	DMSO	DMSO	DMSO	DMSO
	H	No cells	Ixabepilone	Daunorubicin hydrochloride	Dactinomycin	Valrubicin	Carfilzomib	Zoledronic acid	No cells	No cells	No cells	No cells	No cells

## Sheet: DNAJA1KO_plate2
		1	2	3	4	5	6	7	8	9	10	11	12
	A	12	28	35	7	9	3	3	13	23	52	56	43	Lum
	B	28	189193	185556	32	38	2892	204	194	151050	232126	232138	274481	Lum
	C	45	127346	79	109	439	101	161	155038	98606	238958	248251	253257	Lum
	D	32	121745	34	270	7	80	372	58	44812	311916	237895	287158	Lum
	E	37	163011	64	9	13	336	54	127901	781	208751	237222	243320	Lum
	F	31	129590	86	61	90539	145	123163	88209	117129	302181	294675	298196	Lum
	G	48	169694	47	11	25	64	56	210985	172013	234221	276429	234687	Lum
	H	9	62	13	17	20	11	20	55	80	96	92	80	Lum
		1	2	3	4	5	6	7	8	9	10	11	12
	A	8	22	29	8	8	8	2	10	26	38	51	38	Lum
	B	33	154956	136856	30	37	2387	163	285	118377	190391	234953	199141	Lum
	C	24	108786	50	101	429	112	495	125169	227451	209393	288540	212264	Lum
	D	35	111926	34	188	11	168	1244	870	10190	319510	288177	231449	Lum
	E	17	106244	1289	11	83	531	1463	88514	2838	193700	216591	197683	Lum
	F	42	131081	77	2506	113876	411	162698	186463	139209	217162	293244	241674	Lum
	G	40	116319	47	106	90	217	13995	97768	139281	202119	302087	286960	Lum
	H	17	29	22	10	17	11	17	51	76	92	86	109	Lum
		1	2	3	4	5	6	7	8	9	10	11	12
	A	6	29	13	8	4	6	2	6	25	40	34	43	Lum
	B	34	104330	117075	44	31	1967	213	112	108420	196038	195269	209267	Lum
	C	33	121760	56	79	178	112	130	114749	119027	187840	250478	147609	Lum
	D	46	144583	23	187	4	200	1470	58	7987	187830	267511	151229	Lum
	E	36	104804	1663	13	28	267	1297	83212	3053	194058	196723	160141	Lum
	F	36	159708	73	142	102375	193	140164	164782	75257	272231	261506	170731	Lum
	G	31	102552	38	128	36	134	87376	90459	126019	279720	193851	187315	Lum
	H	15	30	8	9	11	19	34	35	61	104	68	59	Lum

## Sheet: Normalized data
Drug name	Normalized_triplicates	Normalized_triplicates	Normalized_triplicates	Standard Deviation
Omacetaxine mepesuccinate	3012.11	2733.47	3310.77	288.707
Dactinomycin	1.49478	0.741866	1.30084	0.390927
Melphalan hydrochloride	0.42256	0.167479	0.111868	0.165675
Bortezomib	13.3825	7.47029	4.12152	4.68926
Lenalidomide	0.818792	0.599672	0.642276	0.11618
Thalidomide	0.713749	0.88147	0.578087	0.151974
Pomalidomide	0.781976	0.854059	0.75894	0.0496223
Ixazomib citrate	0.054445	0.032416	0.036351	0.0117484
Carfilzomib	0.527569	0.601302	0.88271	0.187418
Azacitidine	1.49079	0.082403	1.02581	0.717607
Decitabine	0.376578	0.5475	0.083681	0.234567
Vorinostat	0.359887	0.449942	0.233296	0.108835
Belinostat	1.1496	3.79956	0.197176	1.86666
Romidepsin	3.07749	2.50998	3.38217	0.442646
Panobinostat	8.01244	6.1336	3.23217	2.4083
Allopurinol	1.36599	0.520913	0.650804	0.455069
Exemestane	0.801291	0.431931	1.54941	0.569338
Amifostine	0.001133	0.087151	0.000977	0.0497076
Anastrozole	1.1306	1.22015	0.796928	0.223036
Aminolevulinic acid hydrochloride	0.976301	0.725508	0.52152	0.227792
Abiraterone	0.457227	0.00014	0.300193	0.232243
Thioguanine	1.01385	0.685499	0.262468	0.376683
Plicamycin	2.37406	2.07722	1.73445	0.320082
Vinorelbine tartrate	0.452202	1.66178	1.95125	0.795197
Cabazitaxel	0.226101	0.259653	0.216806	0.0225389
Vinblastine sulfate	0.009784	0.009211	0.011027	0.000928371
Vincristine sulfate	1.32724	0.695109	0.703796	0.362478
Docetaxel	0.055766	0.048048	0.1149	0.0365732
Paclitaxel	130.865	84.9053	269.581	96.142
Ixabepilone	8.17732	3.01198	7.80501	2.88076
Plerixafor	1.1865	1.31929	2.01259	0.443604
Dasatinib	0.675041	8.01635	0.234678	4.37118
Arsenic trioxide	1.09018	0.785512	0.69301	0.207815
Imatinib	0.98103	1.23909	0.841907	0.201536
Nilotinib	0.001598	0.020156	0.002142	0.0105609
Mercaptopurine	0.442853	0.299086	0.238435	0.104987
Lenvatinib	0.297963	0.113822	0.098576	0.110977
Vismodegib	1.27794	1.49955	1.20919	0.151738
Axitinib	0.621079	0.778819	0.614364	0.0930703
Crizotinib	314.788	0.311405	15.8165	177.257
Sorafenib	3.02868	3.79803	2.70126	0.563033
Idelalisib	0.952835	0.67741	0.607223	0.18268
Tretinoin	0.402717	0.195494	0.292615	0.103679
Gefitinib	0.600368	0.001427	0.071023	0.327562
Ibrutinib	18.9815	0.097416	0.214592	10.8691
Afatinib	66.2732	1.66152	1.29985	37.4084
Erlotinib hydrochloride	0.510642	0.159194	0.426888	0.183571
Ribociclib	1.34302	1.19501	0.754328	0.30623
Sunitinib	2.44134	0.015978	0.080856	1.38194
Enzalutamide	0.738597	0.73708	1.39719	0.38068
Vandetanib	1.2532	0.899876	1.04085	0.17786
Dabrafenib mesylate	0.082756	0.069184	0.155574	0.0464577
Erismodegib	1414.4	753.243	1401.68	378.099
Tamoxifen citrate	0.054819	0.04161	0.039816	0.00819335
Pazopanib hydrochloride	0.737764	0.239914	0.780727	0.300605
Vemurafenib	8563.86	5535.61	2442.58	3060.69
Ponatinib	0.131892	0.165013	0.120642	0.0230664
Temsirolimus	0.027803	0.036405	0.081659	0.0289321
Regorafenib	751.088	619.923	2782.3	1212.36
Cabozantinib	0.019244	0.038585	0.020698	0.0107714
Estramustine phosphate sodium	0.021731	0.023556	0.040946	0.0106063
Fulvestrant	1.43533	1.76764	1.48429	0.179404
Palbociclib	0.000328	0.008401	0.009969	0.00517334
Alectinib	102.861	0.003051	86.2511	55.2182
Osimertinib	12.3541	5.04231	84.8668	44.1276
Bosutinib	0.019473	0.059548	0.012631	0.0253444
Lapatinib	0.000501	0.019493	0.001439	0.0107045
Everolimus	0.000725	0.002021	0.00154	0.000655134
Cobimetinib	0.604775	0.508487	0.437449	0.0839799
Ceritinib	0.019344	0.153333	0.272516	0.126658
Sirolimus	0.01906	0.042879	0.03357	0.0120038
Trametinib	0.549015	2.37241	1.87432	0.942452
Imiquimod	0.060414	0.221049	0.389139	0.164377
Mitotane	1.30715	0.037768	0.68462	0.634731
Megestrol acetate	1.24002	0.194606	0.669468	0.523434
Venetoclax	0.00096	0.002457	0.001132	0.000819168
Zoledronic acid	0.370224	0.252235	0.713362	0.239549
Celecoxib	0.622111	0.03729	0.693088	0.35989
Raloxifene	0.687521	0.012532	0.15673	0.355467
Letrozole	0.873128	0.751419	0.708764	0.0852917
Dacarbazine	2.44071	0.705656	1.8694	0.884225
Procarbazine hydrochloride	0.924749	0.740637	0.668971	0.131944
Gemcitabine hydrochloride	0.568624	0.485927	0.485724	0.0478038
Chlorambucil	0.51236	0.128567	0.064568	0.242181
Topotecan hydrochloride	3.1452	0.623954	0.837066	1.39819
Fluorouracil	0.366318	0.325709	0.242721	0.0629978
Bendamustine hydrochloride	0.091443	0.125121	0.116204	0.0174491
Hydroxyurea	0.760911	0.534972	0.583623	0.118916
Temozolomide	0.689875	0.784629	0.745563	0.0476194
Carmustine	1.15021	0.36358	0.633895	0.399677
Cladribine	1.49813	0.542007	0.43057	0.58684
Mitomycin	0.177327	0.046572	0.045886	0.0756902
Carboplatin	0.827777	0.626849	0.895997	0.139921
Busulfan	0.951231	0.709971	0.490715	0.230346
Cyclophosphamide	0.634178	0.826594	0.899918	0.137246
Ifosfamide	0.83083	0.846942	1.05766	0.126568
Oxaliplatin	1.60525	0.975534	1.14836	0.325361
Uridine triacetate	0.796184	1.08958	0.571203	0.259939
Altretamine	0.810749	0.872502	0.646104	0.117031
Uracil mustard	1.354	0.859033	0.372398	0.490804
Cisplatin	1.07899	0.631771	0.647133	0.253885
Clofarabine	2.6817	3.1008	1.04286	1.08755
Fludarabine phosphate	0.178948	0.191395	0.145768	0.0235855
Mitoxantrone	0.512697	0.780582	0.60276	0.136317
Mechlorethamine hydrochloride	0.777823	1.15569	1.64228	0.433369
Floxuridine	1.2636	0.689873	1.77912	0.544881
Cytarabine hydrochloride	1.3121	0.663617	1.89785	0.617381
Capecitabine	1.15647	1.03806	0.990182	0.0855998
Thiotepa	0.305456	0.106709	0.383089	0.142544
Methoxsalen	1.19599	0.734616	0.633777	0.299753
Dexrazoxane	0.623157	0.546291	0.336352	0.148459
Nelarabine	1.03303	1.33424	0.831692	0.25292
Lomustine	1.05349	0.185824	0.306868	0.469919
Trifluridine	10.1326	6.41836	5.69475	2.38098
Pentostatin	1.70284	1.14379	0.462418	0.621215
Pipobroman	0.468476	0.079075	0.273027	0.194701
Doxorubicin hydrochloride	2.46199	2.07722	3.46889	0.718638
Etoposide	0.06686	0.050664	0.127761	0.0406513
Irinotecan hydrochloride	5.93669	9.46247	5.96444	2.02765
Epirubicin hydrochloride	31.6542	13.0173	48.6513	17.8233
Teniposide	0.015229	0.017469	0.009308	0.00421659
Bleomycin sulfate	0.006998	0.04912	0.023155	0.0212505
Idarubicin hydrochloride	11936.7	7106.49	11116.9	2584.79
Triethylenemelamine	0.000287	0.079526	0.799776	0.440496
Daunorubicin hydrochloride	1.7146	2.53883	1.1563	0.695516
Valrubicin	0.959217	0.929285	0.650418	0.170303
Pralatrexate	0.632413	0.441982	0.264469	0.18401
Methotrexate	0.648671	0.660695	0.491169	0.0945961
Pemetrexed, Disodium salt, Heptahydrate	0.242066	0.098714	0.17496	0.0717245
Streptozocin	0.907875	0.802394	0.66384	0.12239
Niraparib hydrochloride	0.368294	0.90835	0.158387	0.386904
Rucaparib phosphate	0.532589	0.549084	0.765199	0.129798
Olaparib	0.330741	0.072844	0.452257	0.193749
